# Supplementary material for: Connective tissue fibroblasts from highly regenerative mammals are refractory to ROS-induced cellular senescence
Source: Nat Commun. 2019 Sep 27;10:4400. doi: 10.1038/s41467-019-12398-w (PMC6764955; doi:10.1038/s41467-019-12398-w)
Supplement: Supplementary file 3 — Source Data [file 41467_2019_12398_MOESM3_ESM.xlsx]

## Sheet: Figure 1
Figure 1a						Figure 1b						Figure 1c						Figure 1d						Figure 1e							Figure 1f
	Mus_PD_3%O2	Number of days	Mus_PD_20%O2	Number of days			Acomys_PD_3%O2	Number of days	Acomys_PD_20%O2	Number of days			Rat_PD_3%O2	Number of days	Rat_PD_20%O2	Number of days			RAabbit_PD_3%O2	Number of days	Rabbit_PD_20%O2	Number of days			Mus_PD_3%O2	Acomys_PD_3%O2	Rat_PD_3%O2	Rabbit_PD_3%O2	Number of days			20%O2			3%O2
	0	0	0	0			0	0	0	0			0	0	0	0				0	0	0			0	0	0	0	0			Species	%EdU+ cells		Species	%EdU+ cells
	3.12928	4	3	15			3.78136	4	2.93074	4			4.37504	4	4.01346	4			5.11374	4	2.97728	4			2.64305	3.58487	4.54232	4.70044	4			Mus	35		Mus	81.7647
	3.04439	4	1.33442	15			2.93074	4	3.20945	4			4.24793	4	4.25739	4			4.74819	4	3.16098	4			2.89074	3.94505	4.39431	5.10492	4			Mus	25.5319		Mus	71.3675
	2.85798	4	3.08746	15			3.80735	4	3.08746	4			3.82018	4	2.62059	4			4.33092	4	4.15987	4			2.28302	3.97135	4.34436	4.46231	4			Mus	22.9508		Mus	76.2557
	2.88264	4	1.16993	15			3.44294	4	3.40939	4			4.34873	4	3.8357	4			4.70044	4	3.91886	4			3.7981	2.73375	3.8412	4.89468	4			Mus	17.6471		Mus	70.3297
	2.93074	4	1.41504	15			3.94251	4	3.16993	4			8.37504	8	3.38466	4			8.48878	8	3.20945	4			3.11936	3.92205	-	-	4			Acomys	73.9726		Acomys	91.9872
	6.03617	8	1.04439	15			7.78136	8	3.33985	4			8.06811	8	3.32984	4			8.39205	8	3.72792	4			5.04062	7.12782	7.43717	8.76653	8			Acomys	84.1667		Acomys	93.5323
	5.92704	8	2.64386	15			6.90802	8	3	4			7.24644	8	7.97925	8			8.03136	8	7.35232	8			4.95267	6.80172	7.98581	8.03571	8			Acomys	82.2368		Acomys	89.9654
	5.14338	8	1.72792	15			7.5216	8	3.06609	4			7.67066	8	8.14003	8			8.76653	8	6.35081	8			6.01736	7.94775	7.67066	8.5974	8			Acomys	86.9565		Acomys	88.9706
	4.74062	8	3.60881	33			7.21113	8	5.59619	10			11.7149	12	5.29301	8			12.3714	12	9.19879	8			5.14338	7.71352	8.43134	8.41892	8			Rat	93.8596		Rat	86.6667
	5.25267	8	4.33539	33			7.84941	8	6.04234	10			11.6975	12	7.04515	8			11.0645	12	8.34513	8			5.70372	7.97232	-	-	8			Rat	96.5035		Rat	84.7534
	7.84353	15	2.24031	33			11.3813	13	6.21675	10			10.4363	12	6.51394	8			11.5392	12	6.97764	8			-	-	10.5993	12.5609	12			Rat	93.0636		Rat	91.7808
	7.83393	15	4.44605	33			10.1559	13	6.69479	10			10.7999	12	6.65177	8			12.5609	12	7.4961	8			-	-	10.9	11.6454	12			Rat	94.359		Rat	89.011
	7.00136	15	4.30925	47			10.7884	13	6.21675	10			15.0547	18	11.9565	12			16.4589	17	10.9069	11			-	-	11.8943	12.4676	12			Rabbit	96.7213		Rabbit	92.6702
	6.91055	15	2.94075	47			10.2335	13	6.69479	10			14.4788	18	11.9729	12			13.9225	17	8.84266	11			-	-	11.741	11.0134	12			Rabbit	90.9091		Rabbit	94.8864
	6.7121	15	5.03101	47			11.0973	13	6.69479	10			12.9281	18	8.29301	12			15.0627	17	14.4656	11			-	10.3365	-	-	13			Rabbit	96.7213		Rabbit	88.1356
	10.0915	22	3.40019	60			14.9048	18	6.04234	10			13.5813	18	10.5046	12			16.5833	17	12.5835	11			-	10.914	-	-	13			Rabbit	96.6387		Rabbit	89.6714
	9.41889	22	5.35294	60			14.1446	18	9.98757	17			17.8621	22	9.74276	12			19.1027	21	11.2814	11			-	11.5571	-	-	13
	9.35892	22					14.0363	18	9.56591	17			17.1793	22	9.60597	12			16.7804	21	11.2905	11			-	10.8387	-	-	13
	7.81744	22					13.7881	18	8.67618	17			15.5131	22	14.5415	15			18.7906	21	14.2819	14			-	9.94477	-	-	13
	8.10441	22					14.3641	18	9.9802	17			16.6688	22	15.2397	15			20.3382	21	11.5706	14			6.89105	-	-	-	15
	12.5654	29					18.5593	22	9.77372	17			22.5695	31	11.1757	15			21.8307	25	19.1729	14			6.8121	-	-	-	15
	11.1738	29					17.6838	22	9.57804	17			22.0862	31	13.4819	15			19.7112	25	16.8873	14			8.03393	-	-	-	15
	12.2512	29					17.5233	22	9.40354	17			19.8794	31	12.7651	15			21.835	25	14.8206	14			7.43529	-	-	-	15
	8.98736	29					16.9378	22	9.32033	17			20.9261	31	12.3064	15			24.1837	25	15.9416	14			6.91364	-	-	-	15
	9.62798	29					17.5736	22	10.8733	22			24.8914	36	16.899	18			25.1344	29	17.9684	17			-	-	-	16.5383	17
	13.9577	36					21.4662	26	10.4903	22			24.2561	36	17.632	18			23.5185	29	15.3779	17			-	-	-	16.4801	17
	12.6332	36					20.6145	26	11.4901	22			22.4644	36	13.7606	18			25.5215	29	24.0617	17			-	-	-	14.0376	17
	13.8361	36					20.0779	26	11.9839	22			23.1741	36	15.2367	18			28.4691	29	21.8002	17			-	-	-	15.0627	17
	10.4468	36					19.6103	26	11.426	22			27.1393	41	14.9351	18			27.5268	33	18.7631	17			-	14.2119	13.5813	-	18
	11.3284	36					20.5278	26	11.7119	22			26.5415	41	14.3508	18			25.6885	33	19.5415	17			-	13.8084	13.0121	-	18
	15.4171	45					24.0512	31	11.3104	22			24.7863	41	19.3253	21			28.4757	33	21.1973	21			-	14.2946	14.5345	-	18
	14.2182	45					23.9896	31	12.8405	22			25.5316	41	20.217	21			31.9927	33	19.1328	21			-	15.0118	14.9944	-	18
	15.2284	45					23.0779	31	11.2518	32			29.6939	46	15.805	21			29.9862	37	28.8365	21			-	13.9386	-	-	18
	12.1472	45					22.5645	31	12.0752	32			28.7114	46	17.9372	21			27.9739	37	25.6582	21			-	-	-	18.7075	21
	12.9134	45					23.6775	31	12.4901	32			27.0342	46	17.7679	21			31.2571	37	22.3924	21			-	-	-	20.4098	21
	17.1176	54					26.4087	35	12.1214	32			27.576	46	17.1582	21			36.2021	37	23.1853	21			-	-	-	18.9927	21
	15.8031	54					26.3471	35	11.5635	32			31.9793	51	21.4952	24			32.478	41	25.0174	25			-	-	-	16.7159	21
	16.1353	54					25.1223	35	12.2969	32			30.9593	51	22.3045	24			30.2593	41	23.1772	25			8.93589	17.5257	15.6305	-	22
	13.3172	54					24.8124	35	12.4804	32			28.9884	51	18.2969	24			33.8718	41	33.4289	25			7.91744	17.0484	16.8209	-	22
	14.3728	54					25.9629	35	13.7474	32			29.7855	51	20.5519	24			39.7567	41	29.8676	25			9.61889	17.8272	16.9263	-	22
	18.9249	63					28.0526	39	13.9107	42			34.9793	56	19.6259	24			34.6875	45	24.75	25			7.99441	18.4574	17.9174	-	22
	17.8031	63					27.8065	39	12.8367	42			34.948	56	19.3676	24			32.5812	45	26.6116	25			10.1915	17.5018	-	-	22
	16.9427	63					27.0292	39	14.2127	42			32.4479	56	20.3215	26			36.3312	45	27.7988	31			-	-	-	24.1411	25
	14.6391	63					26.6197	39	13.6276	42			33.4859	56	19.7642	26			43.0965	45	26.9187	31			-	-	-	22.0665	25
	15.8322	63					27.5479	39	13.9287	42			38.6232	61	17.835	26			37.7319	49	38.4062	31			-	-	-	19.5371	25
	20.3844	71					30.3005	43	14.1485	42			39.1959	61	18.8387	26			35.6256	49	32.675	31			-	-	-	21.835	25
	19.558	71					30.3611	43	13.8818	42			35.7877	61	24.2232	26			38.9162	49	27.7273	31			-	20.5278	17.9679	-	26
	17.2057	71					29.0292	43	13.2877	42			37.1441	61	24.7639	29			45.797	49	29.9866	31			-	19.9069	18.8868	-	26
	15.887	71					28.7072	43	14.4829	51			42.0155	66	20.7231	29			41.0357	54	30.4992	36			-	21.2285	20.0283	-	26
	17.3558	71					29.7573	43	17.8303	51			42.5179	66	22.7614	29			38.9294	54	30.6191	36			-	19.808	20.526	-	26
	21.7063	79					31.6928	49	13.3807	51			39.0356	66	21.5801	29			41.8231	54	41.1611	36			-	20.9496	-	-	26
	20.7279	79					31.8206	49	14.4492	51			40.2316	66	21.9526	29			49.3361	54	35.1668	36			12.3451	-	-	25.5215	29
	18.3558	79					30.1166	49	15.4144	51			44.8981	72	26.9511	31			44.0801	58	31.0127	36			9.08736	-	-	23.5185	29
	22.2913	89					29.8771	49	15.6276	51			45.3252	72	27.3488	31			41.9738	58	33.6731	36			12.7654	-	-	28.4691	29
	21.1874	89					31.1497	49	14.9991	51			41.5592	72	22.8524	31			45.5235	58	33.5653	40			9.76463	-	-	25.1344	29
	19.0112	89					33.5997	55	15.2038	51			42.1385	72	25.1537	31			52.9944	58	34.111	40			10.9174	-	-	-	29
							33.4055	55	16.1267	60			48.1076	78	23.7094	31			48.0343	63	45.3608	40			-	23.7516	21.0312	-	31
							31.4386	55	18.2898	60			48.9102	78	24.9526	31			45.2957	63	39.3064	40			-	23.0687	22.6945	-	31
							31.2694	55	16.8067	60			44.6677	78	29.7324	35			48.9665	63	33.9669	40			-	24.0413	19.9407	-	31
							32.9045	55	17.2125	60			45.5479	78	30.4149	35			56.9486	63	36.7817	40			-	22.7195	21.9809	-	31
							36.8851	63	16.6996	60			52.0963	82	24.4374	35			51.0343	67	37.3598	45			-	24.191	-	-	31
							35.3124	63	16.7887	60			52.987	82	27.9086	35			48.688	67	37.2403	45			-	-	-	25.6885	33
							33.7605	63	16.1357	60			47.7762	82	26.7969	35			52.2519	67	48.787	45			-	-	-	31.9927	33
							33.2694	63	17.3609	60			49.0557	82	27.1225	35			60.7814	67	41.5918	45			-	-	-	27.5268	33
							35.4895	63	16.85	69			55.5225	87	32.9024	41			53.965	71	36.6107	45			-	-	-	28.4757	33
							41.935	69	18.039	69			56.6594	87	33.7003	41			51.9359	71	43.4434	45			-	26.0918	-	-	35
							37.1198	69	16.0991	69			50.6342	87	27.2954	41			55.5556	71	41.4578	49			-	24.8077	-	-	35
							34.7605	69	16.9133	69			51.9864	87	30.5524	41			64.7472	71	39.855	49			-	26.5915	-	-	35
							34.6618	69	17.2661	69			58.8624	92	29.2563	41			58.1148	76	50.4875	49			-	26.3047	-	-	35
							37.1334	69	17.7651	69			60.5421	92	29.9299	41			55.311	76	43.9137	49			-	24.9948	-	-	35
							45.6354	77	17.4772	69			54.11	92	36.1691	46			58.5556	76	39.4436	49			10.7963	-	22.5884	-	36
							38.9271	77	17.3737	69			55.6303	92	36.9483	46			68.6897	76	47.3138	49			14.0466	-	23.1741	-	36
							36.3455	77	18.4349	79			62.0912	97	30.0502	46			61.4002	80	45.2907	52			10.9933	-	24.2561	-	36
							36.1212	77	18.2352	79			64.5974	97	33.3073	46			58.7539	80	43.8884	52			13.8534	-	25.0159	-	36
							38.7772	77	18.421	79			57.1323	97	32.0637	46			61.6	80	52.7729	52			12.5853	-	-	-	36
							50.3219	84	17.0847	79			58.8591	97	32.6303	46			72.8395	80	46.4683	52			-	-	-	36.2021	37
							40.0971	84	17.8186	79			65.395	102	39.3786	51			65.801	84	42.3978	52			-	-	-	31.2571	37
							37.5154	84	19.1574	79			68.6418	102	40.3233	51			62.4544	84	51.6975	52			-	-	-	29.9862	37
							37.7062	84	19.1776	79			60.5753	102	32.0946	51			64.9038	84	49.0456	56			-	-	-	27.9739	37
							41.0626	84	18.6956	79			62.8591	102	35.5927	51			77.2907	84	46.8191	56			-	27.6702	-	-	39
							43.0039	91	19.7569	90			68.6238	108	33.9216	51			69.8885	89	55.1304	56			-	28.0924	-	-	39
							39.1003	91	20.0161	90			71.6641	108	34.3852	51			65.8973	89	49.2232	56			-	27.8665	-	-	39
							41.7936	91	20.084	90			63.19	108	42.588	56			68.1517	89	49.0417	56			-	26.0402	-	-	39
							43.3105	91	21.2964	90			65.444	108	43.5521	56			80.7336	89	55.8972	56			-	26.7357	-	-	39
							45.5889	98	18.4983	90			71.4818	114	34.4166	56			74.2014	94	51.0456	60			-	-	-	33.8718	41
							40.3483	98	20.6168	90			74.5221	114	37.6802	56			69.1827	94	50.4916	60			-	-	-	39.7567	41
							46.7709	98	21.1411	90			65.5475	114	36.3479	56			71.1741	94	57.5227	60			-	-	-	30.2593	41
							46.0654	98	19.0175	90			67.8364	114	36.0856	56			84.7109	94	51.5451	60			-	-	-	32.478	41
							47.9465	106					74.5041	118	45.6104	62			77.4493	99	51.434	60			-	-	25.5316	-	42
							42.3483	106					77.7509	118	47.196	62			72.4865	99	59.3401	60			-	-	26.5415	-	42
							48.3874	106					68.7175	118	36.5865	62			74.6171	99	53.255	62			-	-	27.1393	-	42
							49.5903	112					71.0652	118	40.2037	62			88.7443	99	53.8491	62			-	-	24.7863	-	42
							44.3483	112					77.3868	122	38.3021	62			80.4717	106	60.1077	62			-	29.7573	-	-	43
							51.0878	112					80.8594	122	38.6706	62			75.4865	106	54.1301	62			-	28.8534	-	-	43
							51.8382	119					71.7618	122	48.7397	69			77.8265	106	54.7008	62			-	30.5162	-	-	43
							46.4776	119					74.0875	122	50.7959	69			91.9923	106	63.5593	62			-	29.0017	-	-	43
							54.627	119					80.3868	127	39.3144	69			84.1721	113	54.9555	66			-	30.2675	-	-	43
							53.2306	126					83.8818	127	42.7887	69			79.4752	113	55.8491	66			12.0235	-	-	43.0965	45
							49.687	126					74.7618	127	40.9168	69			81.0744	113	63.0384	66			15.6278	-	-	36.2803	45
							58.4083	126					76.9702	127	41.1941	69			95.0146	113	56.7448	66			14.1887	-	-	32.6527	45
							55.1375	132					83.2937	132	51.2943	73			87.7113	119	57.4012	66			13.0149	-	-	34.6875	45
							52.6177	132					86.7645	132	53.6032	73			83.3578	119	67.6968	66			14.9957	-	-	-	45
							62.0082	132					77.7391	132	41.838	73			85.0402	119	56.479	72			-	31.1235	-	46.0669	49
							56.5969	138					79.6706	132	45.181	73			98.8601	119	58.6565	72			-	31.8442	-	39.0015	49
							57.1016	138					85.9941	137	43.5315	73			91.8812	125	66.3422	72			-	32.0569	-	37.7319	49
							67.0306	138					89.5193	137	44.5517	73			87.4131	125	58.9147	72			-	29.7125	-	35.6256	49
													80.4396	137	53.7861	80			88.9827	125	59.9862	72			-	30.1166	-	-	49
													82.4255	137	56.0627	80			103.06	125	71.4912	72			-	-	27.576	-	50
													88.5791	142	43.9673	80			95.3241	132	58.6489	76			-	-	27.0342	-	50
													91.9788	142	48.2254	80			91.4575	132	60.9044	76			-	-	29.6939	-	50
													83.1945	142	46.5976	80			93.1325	132	70.4507	76			-	-	28.7114	-	50
													85.0694	142	47.6178	80			106.382	132	61.2367	76			14.7423	-	-	49.3361	54
															57.0529	84			98.5336	139	62.0306	76			16.0344	-	-	42.0789	54
															58.6774	84			94.4798	139	75.568	76			16.1353	-	-	39.0019	54
															46.1372	84			97.5837	139	60.7364	81			13.6098	-	-	41.0357	54
															50.5108	84			109.722	139	63.2263	81			16.9959	-	-	-	54
															48.5976	84					74.6207	81			-	31.441	-	-	55
															49.6178	84					63.5221	81			-	33.3477	-	-	55
															60.0071	89					64.118	81			-	32.9235	-	-	55
															61.7859	89					80.0275	81			-	32.9045	-	-	55
															48.4947	89					62.7364	87			-	32.4479	-	-	55
															53.5108	89					66.8113	87			-	-	29.7855	-	57
															50.883	89					78.8398	87			-	-	28.9884	-	57
															52.6622	89					65.6513	87			-	-	31.9793	-	57
															62.2166	92					66.288	87			-	-	30.9593	-	57
															63.7859	92					83.7689	87			-	-	-	52.9944	58
															50.5822	92					64.7364	93			-	-	-	44.0801	58
															55.6401	92					71.2542	93			-	-	-	42.093	58
															53.0123	92					83.3476	93			-	-	-	45.5235	58
															54.8716	92					68.8011	93			15.8322	35.5015	-	49.906	63
															64.261	95					68.7474	93			14.7609	35.4222	-	48.0343	63
															65.9954	95					87.5104	93			19.0019	37.0137	-	56.9486	63
															53.1058	95					66.9843	97			17.8729	33.6049	-	45.3247	63
															58.7486	95					75.6205	97			17.0075	33.1227	-	-	63
															56.6416	95					87.7823	97			-	-	33.5916	-	65
															57.8258	95					71.0105	97			-	-	35.0793	-	65
															66.1679	99					70.8767	97			-	-	32.5371	-	65
															68.5189	99					90.0954	97			-	-	34.948	-	65
															55.235	99					69.8912	101			-	-	-	60.7814	67
															60.9965	99					79.5863	101			-	-	-	51.0343	67
															59.0679	99					92.1221	101			-	-	-	48.688	67
															59.9133	99					73.3681	101			-	-	-	52.2519	67
															68.1679	104					72.9211	101			-	36.9892	-	-	69
															71.6275	104					92.3958	101			-	34.6897	-	-	69
															57.4445	104					72.8912	108			-	34.7584	-	-	69
															63.7245	104					83.881	108			-	42.093	-	-	69
															61.5598	104					97.0763	108			-	37.1238	-	-	69
															61.7206	104					76.5579	108			17.4212	-	-	55.5556	71
															71.8821	106					76.4289	108			16.007	-	-	64.7472	71
															75.0025	106					93.8221	108			17.571	-	-	51.9359	71
															60.3271	106					75.6726	113			19.608	-	-	53.965	71
															66.8119	106					88.5814	113			19.8537	-	-	-	71
															63.514	106					101.443	113			-	-	35.7022	-	73
															64.8906	106					79.4159	113			-	-	36.9871	-	73
															75.9801	112					79.8551	113			-	-	39.1959	-	73
															78.6024	112					97.3456	113			-	-	38.5632	-	73
															62.1345	112					79.1804	117			-	-	-	58.5556	76
															69.7188	112					92.2818	117			-	-	-	68.6897	76
															66.1864	112					106.184	117			-	-	-	58.1148	76
															67.0605	112					82.8422	117			-	-	-	55.311	76
															78.1094	119					82.9426	117			-	38.8232	-	-	77
															81.485	119					82.1577	121			-	36.5834	-	-	77
															64.1345	119					96.8593	121			-	44.9236	-	-	77
															73.7956	119					110.384	121			-	36.3455	-	-	77
															67.8868	119					86.334	121			-	39.0356	-	-	77
															70.4868	119					86.3689	121			18.5803	-	40.2343	-	79
															81.0402	126					84.9905	126			22.0063	-	42.5351	-	79
															84.8249	126					101.532	126			20.9469	-	39.0356	-	79
															65.6581	126					114.361	126			-	-	41.973	-	79
															77.2386	126					89.334	126			-	-	-	61.77	80
															70.5015	126					89.9538	126			-	-	-	72.8782	80
															73.2941	126					87.7454	131			-	-	-	61.5236	80
															83.2101	132					106.239	131			-	-	-	58.6485	80
															88.8361	132					119.005	131			-	40.9891	-	65.0175	84
															67.3585	132					92.6008	131			-	37.8771	-	77.2907	84
															79.939	132					93.5084	131			-	39.901	-	65.801	84
															74.0251	132					91.0308	136			-	50.3219	-	62.4544	84
															76.1768	132					110.868	136			-	37.5381	-	-	84
															86.8248	141					123.936	136			-	-	41.5756	-	86
															93.0841	141					96.1244	136			-	-	42.1385	-	86
															69.2654	141					96.9514	136			-	-	45.0108	-	86
															82.3984	141					94.5227	143			-	-	45.5633	-	86
															77.8065	141					115.126	143			19.213	-	-	68.1517	89
															78.7915	141					128.155	143			21.3612	-	-	70.0641	89
															89.6577	147					99.1467	143			22.3225	-	-	80.8993	89
															96.1501	147					100.309	143			-	-	-	65.9432	89
															71.7248	147									-	41.7936	-	-	91
															84.9834	147									-	39.1003	-	-	91
															81.8065	147									-	43.0039	-	-	91
															81.4919	147									-	43.3105	-	-	91
																									-	-	44.7161	71.1741	94
																									-	-	45.6969	84.7109	94
																									-	-	48.1076	69.1827	94
																									-	-	49.0057	74.2014	94
																									-	46.7709	-	-	98
																									-	46.0654	-	-	98
																									-	45.5889	-	-	98
																									-	40.3483	-	-	98
																									-	-	-	74.6171	99
																									-	-	-	88.7443	99
																									-	-	-	77.4493	99
																									-	-	-	72.4865	99
																									-	-	49.0557	-	101
																									-	-	47.6241	-	101
																									-	-	53.0066	-	101
																									-	-	52.0963	-	101
																									-	48.3874	-	77.8265	106
																									-	42.3483	-	92.0163	106
																									-	47.9465	-	80.3977	106
																									-	-	-	75.4772	106
																									-	-	51.9864	-	108
																									-	-	50.6342	-	108
																									-	-	56.6594	-	108
																									-	-	55.5225	-	108
																									-	44.3483	-	-	112
																									-	49.5903	-	-	112
																									-	51.0878	-	-	112
																									-	-	-	95.0146	113
																									-	-	-	81.0744	113
																									-	-	-	84.1721	113
																									-	-	-	79.4752	113
																									-	-	54.11	-	115
																									-	-	55.408	-	115
																									-	-	59.0086	-	115
																									-	-	60.5421	-	115
																									-	51.8382	-	85.0402	119
																									-	46.4776	-	83.3578	119
																									-	54.627	-	98.8601	119
																									-	-	-	87.7113	119
																									-	-	59.0019	-	121
																									-	-	57.1323	-	121
																									-	-	62.0912	-	121
																									-	-	64.5017	-	121
																									-	-	-	88.9827	125
																									-	-	-	103.06	125
																									-	-	-	87.4131	125
																									-	-	-	92.0892	125
																									-	53.2306	-	-	126
																									-	49.687	-	-	126
																									-	58.4083	-	-	126
																									-	-	63.0502	-	127
																									-	-	65.395	-	127
																									-	-	60.5753	-	127
																									-	-	68.6288	-	127
																									-	55.1375	-	106.382	132
																									-	52.6177	-	95.3241	132
																									-	62.0082	-	91.8249	132
																									-	-	-	93.2486	132
																									-	-	65.5992	-	133
																									-	-	63.19	-	133
																									-	-	71.5741	-	133
																									-	-	68.7712	-	133
																									-	66.8953	-	-	138
																									-	58.1145	-	-	138
																									-	56.5969	-	-	138
																									-	-	-	109.722	139
																									-	-	-	97.5837	139
																									-	-	-	98.6676	139
																									-	-	-	94.5162	139
																									-	-	65.5502	-	140
																									-	-	67.9022	-	140
																									-	-	71.6325	-	140
																									-	-	74.5848	-	140

## Sheet: Figure 2
Figure 2b					Figure 2f1
	Species	Passages	%SAβ-Gal+ cells			Species	%p21+ cells	%p53+ cells	%p16+ cells	%𝛾-H2AX+ cells
	Mus	P1	24.7525			Mus	82.5243	81.8182	72.3681	62.6866
	Mus	P1	22.695			Mus	85.3659	82.0513	72.6538	68.4211
	Mus	P1	22.3214			Mus	81.7073	86.1538	73.7234	75.8242
	Mus	P1	22.2222			Acomys	17.9487	13.0435	14.3459	20.3704
	Mus	P1	17.6796			Acomys	10.4839	16.0494	13.2396	17.7419
	Acomys	P1	10.5528			Acomys	14.6552	10.6667	17.2136	23.4234
	Acomys	P1	12.8205
	Acomys	P1	11.3043
	Acomys	P1	14.5228
	Acomys	P1	14.0271
	Rat	P1	3.9
	Rat	P1	3.25
	Rat	P1	3
	Rat	P1	2.9
	Rabbit	P1	1
	Rabbit	P1	1.1
	Rabbit	P1	0.9
	Rabbit	P1	1.2
	Mus	P3	43.5897
	Mus	P3	36.8421
	Mus	P3	41.3333
	Mus	P3	46.3918
	Mus	P3	50
	Acomys	P3	22.2826
	Acomys	P3	16.1616
	Acomys	P3	12.7778
	Acomys	P3	16.3347
	Acomys	P3	21.4286
	Rat	P3	4.2
	Rat	P3	4.1
	Rat	P3	3.8
	Rat	P3	3.5
	Rabbit	P3	1.2
	Rabbit	P3	1.3
	Rabbit	P3	1.1
	Rabbit	P3	1.4
	Mus	P5	57.7236
	Mus	P5	62.7119
	Mus	P5	57.5221
	Mus	P5	55.4688
	Mus	P5	61.8321
	Acomys	P5	20.7407
	Acomys	P5	23.1317
	Acomys	P5	26.4069
	Acomys	P5	21.4559
	Acomys	P5	21.0345
	Rat	P5	6.7
	Rat	P5	5.6
	Rat	P5	6.2
	Rat	P5	5.8
	Rabbit	P5	1.5
	Rabbit	P5	1.7
	Rabbit	P5	1.8
	Rabbit	P5	1.3
	Mus	P7	59.0909
	Mus	P7	62.069
	Mus	P7	65.6863
	Mus	P7	58.156
	Mus	P7	57.2414
	Acomys	P7	22.5092
	Acomys	P7	22.7273
	Acomys	P7	25.1337
	Acomys	P7	29.0476
	Acomys	P7	25.1163
	Rat	P7	8.2
	Rat	P7	7.8
	Rat	P7	8.4
	Rat	P7	8.5
	Rabbit	P7	2.1
	Rabbit	P7	2.3
	Rabbit	P7	2.2
	Rabbit	P7	2.4
	Mus	P9	57.3034
	Mus	P9	55.4054
	Mus	P9	60.7143
	Mus	P9	69.4656
	Mus	P9	69.1057
	Acomys	P9	27.9793
	Acomys	P9	19.337
	Acomys	P9	35.1724
	Acomys	P9	24.1935
	Acomys	P9	35.9551
	Rat	P9	14
	Rat	P9	14.2
	Rat	P9	16
	Rat	P9	15.3
	Rabbit	P9	2.3
	Rabbit	P9	2.4
	Rabbit	P9	2.6
	Rabbit	P9	2.1
	Mus	P13	91.6667
	Mus	P13	91.5493
	Mus	P13	93.8931
	Acomys	P13	26.776
	Acomys	P13	40.6542
	Acomys	P13	42.6573
	Acomys	P13	30.5085
	Acomys	P13	40.3727
	Rat	P13	19.1
	Rat	P13	18.2
	Rat	P13	21.2
	Rat	P13	19.9
	Rabbit	P13	2.1
	Rabbit	P13	2.5
	Rabbit	P13	2.3
	Rabbit	P13	2.6
	Acomys	P15	33.3333
	Acomys	P15	32.9949
	Acomys	P15	36.3184
	Acomys	P15	36.9668
	Acomys	P15	45.4545
	Rat	P15	22.3
	Rat	P15	21.1
	Rat	P15	25.4
	Rat	P15	24.7
	Rabbit	P15	2.3
	Rabbit	P15	2.2
	Rabbit	P15	2.8
	Rabbit	P15	2.4
	Acomys	P17	43.0939
	Acomys	P17	46.2069
	Acomys	P17	45.2514
	Acomys	P17	32.7273
	Acomys	P17	42.0118
	Rat	P17	25.8
	Rat	P17	26.2
	Rat	P17	28.8
	Rat	P17	26.8
	Rabbit	P17	2.4
	Rabbit	P17	2.6
	Rabbit	P17	3.2
	Rabbit	P17	2.4
	Acomys	P21	48.4694
	Acomys	P21	46.1538
	Acomys	P21	47.644
	Rat	P21	28.9
	Rat	P21	30.1
	Rat	P21	32
	Rat	P21	29.5
	Rabbit	P21	3.1
	Rabbit	P21	3.4
	Rabbit	P21	4.4
	Rabbit	P21	2.42
	Acomys	P25	65.4762
	Acomys	P25	49.7537
	Acomys	P25	49.2958
	Rat	P25	35.2
	Rat	P25	31.1
	Rat	P25	36.2
	Rat	P25	33.8
	Rabbit	P25	3.5
	Rabbit	P25	3.7
	Rabbit	P25	5
	Rabbit	P25	2.9

## Sheet: Figure 3
Figure 3a						Figure 3b						Figure 3c						Figure 3e
			24hrs	48hrs					24hrs	48hrs					24hrs	48hrs					48hrs	48hrs	48hrs	48hrs
	Species	Concentration	%Edu+ cells	%Edu+ cells			Species	Concentration	%SAβ-Gal+ cells	%SAβ-Gal+ cells			Species	Concentration	%𝛾H2AX+ cells	%𝛾H2AX+ cells			Species	Concentration	%p16+ cells	%p19+ cells	%p53+ cells	%p21+ cells
	Mus	0𝛍M H2O2	31.25	27.0833			Mus	0𝛍M H2O2	21.15	30.08			Mus	0𝛍M H2O2	25	25.69			Mus	0𝛍M H2O2	26.08	31.82	32.86	27.23
	Mus	0𝛍M H2O2	29	31.8182			Mus	0𝛍M H2O2	22.32	31.46			Mus	0𝛍M H2O2	23.2	27.27			Mus	0𝛍M H2O2	33.34	27.23	29	23.52
	Mus	0𝛍M H2O2	26.0204	27.0718			Mus	0𝛍M H2O2	22.42	29.08			Mus	0𝛍M H2O2	22.4	26.51			Mus	0𝛍M H2O2	29.92	30.65	26.76	26.12
	Mus	0𝛍M H2O2	27.6498	24.8619			Mus	0𝛍M H2O2	21.42	29.86			Mus	0𝛍M H2O2	19.35	27.6			Mus	0𝛍M H2O2	32.14	35.71	24.53	23.1
	Acomys	0𝛍M H2O2	50.5495	45.2381			Acomys	0𝛍M H2O2	21.56	27.45			Acomys	0𝛍M H2O2	8	7.4			Acomys	0𝛍M H2O2	2.85	2	4.87	3.9
	Acomys	0𝛍M H2O2	53.2663	48.4444			Acomys	0𝛍M H2O2	22.03	26.34			Acomys	0𝛍M H2O2	8.2	7.82			Acomys	0𝛍M H2O2	3.12	3.12	4.54	4.5
	Acomys	0𝛍M H2O2	48.8235	40.9524			Acomys	0𝛍M H2O2	23.65	26.85			Acomys	0𝛍M H2O2	8.7	7.5			Acomys	0𝛍M H2O2	2.81	2.81	4.84	3.42
	Acomys	0𝛍M H2O2	55.2632	49.8361			Acomys	0𝛍M H2O2	22.52	26.12			Acomys	0𝛍M H2O2	8.37	8.85			Acomys	0𝛍M H2O2	2.57	2.57	4.54	4.2
	Mus	75𝛍M H2O2	29.0909	19.4346			Mus	75𝛍M H2O2	22.12	34.46			Mus	75𝛍M H2O2	26.58	30.74			Mus	75𝛍M H2O2	38.78	48.67	44.4	46.21
	Mus	75𝛍M H2O2	28.0702	21.4286			Mus	75𝛍M H2O2	24.72	33.24			Mus	75𝛍M H2O2	24.4	36.31			Mus	75𝛍M H2O2	41.98	43.4	50.81	47.15
	Mus	75𝛍M H2O2	26.7016	26.7974			Mus	75𝛍M H2O2	23.72	35.65			Mus	75𝛍M H2O2	28.48	32.85			Mus	75𝛍M H2O2	41.08	41.24	54.58	53.27
	Mus	75𝛍M H2O2	21.8447	26.3158			Mus	75𝛍M H2O2	24.79	34.82			Mus	75𝛍M H2O2	31.55	38.1			Mus	75𝛍M H2O2	46.32	46.31	51.79	53.84
	Acomys	75𝛍M H2O2	55.0781	52.3364			Acomys	75𝛍M H2O2	21.66	27.34			Acomys	75𝛍M H2O2	7.8	8.9			Acomys	75𝛍M H2O2	2.61	2.61	4.9	4.02
	Acomys	75𝛍M H2O2	50.4587	41.2308			Acomys	75𝛍M H2O2	21.56	27.45			Acomys	75𝛍M H2O2	8.5	7.8			Acomys	75𝛍M H2O2	3.12	2.43	4.7	4.12
	Acomys	75𝛍M H2O2	48.5075	41.2587			Acomys	75𝛍M H2O2	24.3	26.8			Acomys	75𝛍M H2O2	9.2	7.3			Acomys	75𝛍M H2O2	2.98	2.98	4.9	3.92
	Acomys	75𝛍M H2O2	47.541	40.9091			Acomys	75𝛍M H2O2	23.45	27.1			Acomys	75𝛍M H2O2	9.18	9.41			Acomys	75𝛍M H2O2	2.86	3.21	4.52	3.76
	Mus	150𝛍M H2O2	27.69	14.2857			Mus	150𝛍M H2O2	21.24	38.42			Mus	150𝛍M H2O2	30.3	51.32			Mus	150𝛍M H2O2	52.32	58.92	49.25	48.5
	Mus	150𝛍M H2O2	25.77	17.5676			Mus	150𝛍M H2O2	23.24	39.24			Mus	150𝛍M H2O2	34.5	41.44			Mus	150𝛍M H2O2	49.67	54.72	49	54.97
	Mus	150𝛍M H2O2	27.84	15.5462			Mus	150𝛍M H2O2	24.52	41.42			Mus	150𝛍M H2O2	27.22	45.1			Mus	150𝛍M H2O2	51.26	59.55	53.84	55.49
	Mus	150𝛍M H2O2	22.89	21.8447			Mus	150𝛍M H2O2	23.44	39.82			Mus	150𝛍M H2O2	24.75	42.85			Mus	150𝛍M H2O2	54.54	58.41	59.3	61.78
	Acomys	150𝛍M H2O2	52.9412	40.625			Acomys	150𝛍M H2O2	22.55	27.5			Acomys	150𝛍M H2O2	7.7	9.1			Acomys	150𝛍M H2O2	2.89	2.54	5.12	4.02
	Acomys	150𝛍M H2O2	49.6269	43.31			Acomys	150𝛍M H2O2	24.44	27.35			Acomys	150𝛍M H2O2	8.3	8.9			Acomys	150𝛍M H2O2	3.23	2.89	4.58	4.12
	Acomys	150𝛍M H2O2	48.8525	43.242			Acomys	150𝛍M H2O2	22.22	28.02			Acomys	150𝛍M H2O2	8.2	8.5			Acomys	150𝛍M H2O2	3.03	3.7	5.07	4.42
	Acomys	150𝛍M H2O2	48.7179	44.23			Acomys	150𝛍M H2O2	24.64	26.9			Acomys	150𝛍M H2O2	8.22	8.2			Acomys	150𝛍M H2O2	3.14	3.87	5.16	4.32
	Mus	300𝛍M H2O2	27.9503	11.02			Mus	300𝛍M H2O2	21.54	42.34			Mus	300𝛍M H2O2	50.76	60.63			Mus	300𝛍M H2O2	62.35	74.57	59.61	59.61
	Mus	300𝛍M H2O2	22.7848	8.78			Mus	300𝛍M H2O2	21.84	44.28			Mus	300𝛍M H2O2	44.32	55.41			Mus	300𝛍M H2O2	66.29	73.03	56.95	64.23
	Mus	300𝛍M H2O2	23.445	13.69			Mus	300𝛍M H2O2	22.89	42.76			Mus	300𝛍M H2O2	48.1	53.42			Mus	300𝛍M H2O2	71.73	73.91	66.2	66.18
	Mus	300𝛍M H2O2	21.3018	11.62			Mus	300𝛍M H2O2	24.31	44.82			Mus	300𝛍M H2O2	54.21	61.62			Mus	300𝛍M H2O2	66.15	72.73	61.42	61.42
	Acomys	300𝛍M H2O2	46.97	37.79			Acomys	300𝛍M H2O2	21.31	28.5			Acomys	300𝛍M H2O2	7.1	10.72			Acomys	300𝛍M H2O2	3.04	3.54	4.85	4.21
	Acomys	300𝛍M H2O2	53.71	35.65			Acomys	300𝛍M H2O2	24.24	29.2			Acomys	300𝛍M H2O2	8.78	11.24			Acomys	300𝛍M H2O2	3.23	3.29	4.9	4.5
	Acomys	300𝛍M H2O2	45.66	40.71			Acomys	300𝛍M H2O2	22.3	29.32			Acomys	300𝛍M H2O2	7.8	10.17			Acomys	300𝛍M H2O2	3.21	3.54	5.02	4.3
	Acomys	300𝛍M H2O2	46.04	35.36			Acomys	300𝛍M H2O2	22.24	28.3			Acomys	300𝛍M H2O2	9.3	11.6			Acomys	300𝛍M H2O2	2.97	3.13	5.12	4.32

## Sheet: Figure 4
Figure 4a
	Species	concentration	%EdU+ cells	% 𝛾H2AX+ cells	%Sab gal+ cells	%p21+ cells	%p53+ cells
	Mus	0µM H2O2	27.0833	25.69	30.08	27.23	32.86
	Mus	0µM H2O2	31.8182	27.27	31.46	23.52	29
	Mus	0µM H2O2	27.0718	26.51	29.08	26.12	26.76
	Mus	0µM H2O2	24.8619	27.6	29.86	23.1	24.53
	Acomys	0µM H2O2	45.2381	7.4	20.34	3.9	4.87
	Acomys	0µM H2O2	48.4444	7.82	22.25	4.5	4.54
	Acomys	0µM H2O2	40.9524	7.5	21.24	3.42	4.84
	Acomys	0µM H2O2	49.8361	8.85	20.78	4.2	4.54
	Rat	0µM H2O2	43	27.34	9.88	23.3	26.4
	Rat	0µM H2O2	46.83	25.32	10.35	24.45	25.7
	Rat	0µM H2O2	41.53	24.46	10.86	24.5	26
	Rat	0µM H2O2	45.71	26.23	11.24	26.75	27.2
	Rabbit	0µM H2O2	50.82	7.1	1.12	4.20231	4.24
	Rabbit	0µM H2O2	54.94	6.7	1.42	3.87356	5.12
	Rabbit	0µM H2O2	49.24	7.2	1.9	3.5	4.72
	Rabbit	0µM H2O2	52.42	6.6	1.56	3.20513	5.2
	Mus	75𝛍M H2O2	19.4346	30.74	34.46	46.21	44.4
	Mus	75𝛍M H2O2	21.4286	36.31	33.24	47.15	50.81
	Mus	75𝛍M H2O2	26.7974	32.85	35.65	53.27	54.58
	Mus	75𝛍M H2O2	26.3158	38.1	34.82	53.84	51.79
	Acomys	75𝛍M H2O2	52.3364	8.9	22.74	4.02	4.9
	Acomys	75𝛍M H2O2	41.2308	7.8	23.83	4.12	4.7
	Acomys	75𝛍M H2O2	41.2587	7.3	22.47	3.92	4.9
	Acomys	75𝛍M H2O2	40.9091	9.41	21.35	3.76	4.52
	Rat	75𝛍M H2O2	38.24	35.65	15.64	45.24	50.24
	Rat	75𝛍M H2O2	35.12	34.24	18.34	48.29	52.15
	Rat	75𝛍M H2O2	37.87	37.67	17.45	46.78	50.12
	Rat	75𝛍M H2O2	39.24	34.86	18.67	44.92	48.65
	Rabbit	75𝛍M H2O2	49.28	7.2	2.24	4.86111	5.1
	Rabbit	75𝛍M H2O2	51.23	6.8	1.45	3.01508	4.89
	Rabbit	75𝛍M H2O2	52.18	6.9	2.01	3.38095	5.32
	Rabbit	75𝛍M H2O2	50.82	7.12	1.98	3.875	4.78
	Mus	150𝛍M H2O2	14.2857	51.32	38.42	48.5	49.25
	Mus	150𝛍M H2O2	17.5676	41.44	39.24	54.97	49
	Mus	150𝛍M H2O2	15.5462	45.1	41.42	55.49	53.84
	Mus	150𝛍M H2O2	21.8447	42.85	39.82	61.78	59.3
	Acomys	150𝛍M H2O2	40.625	9.1	22.34	4.02	5.12
	Acomys	150𝛍M H2O2	43.31	8.9	21.75	4.12	4.58
	Acomys	150𝛍M H2O2	43.242	8.5	22.8	4.42	5.07
	Acomys	150𝛍M H2O2	44.23	8.2	27.1	4.32	5.16
	Rat	150𝛍M H2O2	25.27	42.87	23.34	50	58.86
	Rat	150𝛍M H2O2	28.25	45.68	25.76	57.9	57.9
	Rat	150𝛍M H2O2	29.12	46.24	26.24	56.75	56.75
	Rat	150𝛍M H2O2	27.86	44.88	22.56	54.48	50
	Rabbit	150𝛍M H2O2	50.12	7.21	2.1	4.82	5.356
	Rabbit	150𝛍M H2O2	51.56	6.89	1.89	5.21	5.12
	Rabbit	150𝛍M H2O2	48.78	7.02	1.92	4.62	4.98
	Rabbit	150𝛍M H2O2	49.67	6.92	2.04	5.12	5.02
	Mus	300µM H2O2	11.02	60.63	42.34	59.61	59.61
	Mus	300µM H2O2	8.78	55.41	44.28	64.23	56.95
	Mus	300µM H2O2	13.69	53.42	42.76	66.18	66.2
	Mus	300µM H2O2	11.62	61.62	44.82	61.42	61.42
	Acomys	300µM H2O2	37.79	8.72	25.26	4.21	4.85
	Acomys	300µM H2O2	35.65	8.69	24.78	4.5	4.9
	Acomys	300µM H2O2	40.71	10.17	25.82	4.3	5.02
	Acomys	300µM H2O2	35.36	11.6	22.34	4.32	5.12
	Rat	300µM H2O2	19.2	53.3	34.56	55.7895	60.24
	Rat	300µM H2O2	21.7	50	38.67	60.5505	62.9
	Rat	300µM H2O2	18.7	52.2	32.35	64.6552	61.75
	Rat	300µM H2O2	17.82	51.2	31.45	68.6786	63.82
	Rabbit	300µM H2O2	48	8.6	2.31	5	6.35838
	Rabbit	300µM H2O2	50.94	8.12	1.98	5.23	6.47126
	Rabbit	300µM H2O2	48.1	7.45	2.1	5.24	6
	Rabbit	300µM H2O2	51.2	7.81	2.01	4.72	5.12821

## Sheet: Figure 5
Figure 5e
	Species	Concentration	%𝛾-h2ax cells	%p21+ cells	%p53+ cells	%p16+ cells	%p19+ cells
	Acomys	0Gy	7.82	8.95	8.95	8.42	8.98
	Acomys	0Gy	8.02	7.75	8.2	8.27	8.64
	Acomys	0Gy	7.24	8.12	9.32	8.12	8.21
	Mus	0Gy	23.43	20.7	18.92	20.93	19.78
	Mus	0Gy	23.15	19.67	19.78	19.76	18.67
	Mus	0Gy	22.87	19.21	20.12	19.82	18.98
	Rabbit	0Gy	7.32	8.1	8.21	7.98	7.98
	Rabbit	0Gy	6.26	8.92	8.56	7.12	7.12
	Rabbit	0Gy	6.82	9.12	9.02	7.56	7.34
	Rat	0Gy	15	16.78	17.24	16.75	16.78
	Rat	0Gy	14.5	17.82	16.87	15.66	17.24
	Rat	0Gy	16.2	17.12	17.75	15.86	16.96
	Acomys	5Gy	9.34	23.51	22.46	8.92	9.24
	Acomys	5Gy	9.24	22.24	22.98	10.41	10.25
	Acomys	5Gy	8.78	22.89	21.76	9.89	9.84
	Mus	5Gy	48.24	49.4	48.34	44.28	45.82
	Mus	5Gy	46.89	48.24	49.02	46.78	46.78
	Mus	5Gy	47.82	48.88	49.68	45.24	46.12
	Rabbit	5Gy	7.56	22.12	21.45	9.56	9.12
	Rabbit	5Gy	8.12	21.24	22.24	9.34	8.32
	Rabbit	5Gy	8.46	22.76	22.56	8.78	8.45
	Rat	5Gy	35.8	48.2	48.64	43.91	43.24
	Rat	5Gy	36.78	47.24	47.84	45.81	44.56
	Rat	5Gy	37.24	47.92	49.02	42.62	44.86
	Acomys	15Gy	33.24	33.45	32.65	12.45	10.21
	Acomys	15Gy	34.53	32.78	31.56	13.86	10.87
	Acomys	15Gy	32.45	31.86	31.87	13.21	11.24
	Mus	15Gy	59.15	61.4	62.34	58.91	61.04
	Mus	15Gy	58.78	62.8	61.56	59.64	60.24
	Mus	15Gy	60.21	63.12	62.96	60.78	60.87
	Rabbit	15Gy	35.62	29.3	28.82	12.42	9.42
	Rabbit	15Gy	37.17	31.2	30.23	11.89	10.24
	Rabbit	15Gy	36.87	30.12	29.65	12.23	9.98
	Rat	15Gy	58.2	57.24	58.75	54.34	57.72
	Rat	15Gy	57.54	58.2	59.24	52.12	58.24
	Rat	15Gy	59.36	58.84	60.34	53.24	57.62
	Acomys	30Gy	37.88	42.34	41.64	16.74	14.54
	Acomys	30Gy	39.56	43.21	41.24	17.21	15.45
	Acomys	30Gy	38.56	42.89	42.65	16.24	16
	Mus	30Gy	71.42	78.24	79.24	72.5	72.34
	Mus	30Gy	68.92	77.45	78.45	74.61	73.42
	Mus	30Gy	69.8	76.89	78.92	73.38	72.87
	Rabbit	30Gy	39.24	41.42	40.1	13.26	12.54
	Rabbit	30Gy	40.23	42.2	41.56	15.64	13.64
	Rabbit	30Gy	39.67	41.67	42.01	14.84	13.02
	Rat	30Gy	69.87	71.24	72.45	68.65	72.67
	Rat	30Gy	70.24	70.82	73.85	70.12	72.24
	Rat	30Gy	68.78	73.22	74.12	69.72	71.87

## Sheet: Figure 6
Figure 6b								Figure 6c
	Species	concentration	Normalized %Basal respiration	Normalized %ATP Production	Normalized %Maximal Respiration	Normalized %Spare Respiratory Capacity				Species	concentration	Normalized %State 3_OCR	Normalized %RCR_OCR
	Acomys	0µM H2O2	52.2213	41.4753	59.4502	7.2289				Mus	0µM H2O2	478.65	7.4712
	Acomys	0µM H2O2	73.4586	54.6722	71.3289	1				Mus	0µM H2O2	555.31	8.57619
	Acomys	0µM H2O2	81.2351	64.102	96.8006	15.5655				Mus	0µM H2O2	448.159	6.7794
	Acomys	0µM H2O2	31.6222	23.9738	23.3974	1.2				Rat	0µM H2O2	351.51	7.62957
	Acomys	0µM H2O2	35.1938	26.6259	23.3147	1				Rat	0µM H2O2	263.293	5.62904
	Acomys	0µM H2O2	41.5298	34.6075	27.4671	2.1				Rat	0µM H2O2	343.511	5.9556
	Mus	0µM H2O2	84.8604	71.3184	165.47	80.6097				Acomys	0µM H2O2	252.041	10.8124
	Mus	0µM H2O2	107.873	90.4734	263.895	156.021				Acomys	0µM H2O2	207.391	12.4546
	Mus	0µM H2O2	107.295	88.9778	175.077	67.7819				Acomys	0µM H2O2	172.136	11.7732
	Mus	0µM H2O2	81.7531	73.2957	198.236	116.483				Rabbit	0µM H2O2	297.132	4.54978
	Mus	0µM H2O2	101.066	87.5459	245.563	144.497				Rabbit	0µM H2O2	371.974	6.69131
	Mus	0µM H2O2	117.413	101.923	321.587	204.174				Rabbit	0µM H2O2	352.466	5.42094
	Rattus	0µM H2O2	112.354	102.583	244.148	131.794				Mus	300µM H2O2	391.171	4.88123
	Rattus	0µM H2O2	150.701	137.494	349.527	198.826				Mus	300µM H2O2	451.735	3.46502
	Rattus	0µM H2O2	144.133	135.886	344.505	200.372				Mus	300µM H2O2	401.345	4.68788
	Rattus	0µM H2O2	106.466	102.578	299.424	192.958				Rat	300µM H2O2	238.682	4.61083
	Rattus	0µM H2O2	135.16	124.591	366.1	230.94				Rat	300µM H2O2	190.347	3.60964
	Rattus	0µM H2O2	127.763	110.101	383.92	256.157				Rat	300µM H2O2	246.082	3.68887
	Oryctolagus	0µM H2O2	38.2756	29.6215	32.3901	1				Acomys	300µM H2O2	211.309	8.45609
	Oryctolagus	0µM H2O2	44.4666	38.2139	117.631	73.1645				Acomys	300µM H2O2	178.428	13.3302
	Oryctolagus	0µM H2O2	55.7434	34.2317	121.332	65.5886				Acomys	300µM H2O2	237.731	11.7216
	Oryctolagus	0µM H2O2	47.92	41.8178	183.99	136.07				Rabbit	300µM H2O2	292.06	5.54249
	Oryctolagus	0µM H2O2	61.2539	51.0561	183.895	122.641				Rabbit	300µM H2O2	362.383	5.3515
	Oryctolagus	0µM H2O2	47.6459	37.2356	158.02	110.374				Rabbit	300µM H2O2	367.076	4.97481
	Acomys	300µM H2O2	71.1716	57.518	84.9583	13.7867
	Acomys	300µM H2O2	68.3682	52.6922	37.6883	1
	Acomys	300µM H2O2	47.8146	36.4739	57.5385	9.72384
	Acomys	300µM H2O2	31.3109	24.4793	26.6582	2
	Acomys	300µM H2O2	24.8071	20.6596	22.7035	1
	Acomys	300µM H2O2	45.3638	36.2771	56.1701	10.8063
	Mus	300µM H2O2	101.081	79.5621	109.557	8.47611
	Mus	300µM H2O2	89.7702	71.0364	128.162	38.3915
	Mus	300µM H2O2	74.161	52.5104	84.6584	10.4973
	Mus	300µM H2O2	33.0506	45.7019	133.85	100.799
	Mus	300µM H2O2	64.1177	55.4769	145.184	81.0661
	Mus	300µM H2O2	84.0564	65.6917	194.938	110.882
	Rattus	300µM H2O2	63.8779	46.9865	112.615	48.7372
	Rattus	300µM H2O2	92.9137	64.4017	183.763	90.8495
	Rattus	300µM H2O2	55.5936	33.8537	118.766	63.1729
	Rattus	300µM H2O2	137.594	100.209	341.142	203.548
	Rattus	300µM H2O2	90.705	52.8162	195.51	104.805
	Rattus	300µM H2O2	83.3944	43.8184	147.881	64.4869
	Oryctolagus	300µM H2O2	48.4201	40.6441	83.2147	34.7946
	Oryctolagus	300µM H2O2	31.0183	25.4271	52.1353	21.1169
	Oryctolagus	300µM H2O2	39.3195	29.2789	95.2284	55.9089
	Oryctolagus	300µM H2O2	58.4504	36.1541	168.674	110.224
	Oryctolagus	300µM H2O2	39.3207	33.4792	118.959	79.638
	Oryctolagus	300µM H2O2	47.2146	40.5114	143.407	96.1922

## Sheet: Figure 7
Figure 7b					Figure 7c					Figure 7d					Figure 7e								Figure 7g					Figure 7h
	Species	Time	F/F0			Species	concentration	Catalase activity			Species	concentration	GPx activity			Species	concentration	Normalized %Basal respiration	Normalized %Maximal Respiration	Normalized %Spare Respiratory Capacity	Normalized %ATP Production			Species	concentration	%p21+cells			Species	concentration	%SAβ-Gal+ cells
	Mus	0hr	1			Mus	0µM H2O2	2.84246			Mus	0µM H2O2	1.50354			Mus	0uM H2O2	85.5379	256.736	171.198	68.8424			Mus	0uM H2O2	19.23			Mus	0uM H2O2	17.86
	Mus	0hr	1			Mus	0µM H2O2	2.81719			Mus	0µM H2O2	1.48523			Mus	0uM H2O2	87.3996	306.672	263.776	73.2643			Mus	0uM H2O2	18.33			Mus	0uM H2O2	18.34
	Mus	0hr	1			Mus	0µM H2O2	2.81238			Mus	0µM H2O2	1.49439			Mus	0uM H2O2	99.8349	252.11	269.664	69.8786			Mus	0uM H2O2	23.07			Mus	0uM H2O2	20.22
	Rat	0hr	1			Acomys	0µM H2O2	2.77359			Acomys	0µM H2O2	2.17934			Mus	0uM H2O2	87.6796	369.499	183.142	61.6958			Mus	0uM H2O2	20.56			Mus	0uM H2O2	19.78
	Rat	0hr	1			Acomys	0µM H2O2	2.76852			Acomys	0µM H2O2	1.77445			Mus	0uM H2O2	89.0703	374.915	164.43	79.4843			Mus	300uM H2O2	73.46			Mus	300uM H2O2	51.75
	Rat	0hr	1			Acomys	0µM H2O2	2.54169			Acomys	0µM H2O2	1.84936			Mus	300uM H2O2	84.5205	263.271	181.381	50.685			Mus	300uM H2O2	72.72			Mus	300uM H2O2	48.95
	Acomys	0hr	1			Rat	0µM H2O2	2.58452			Rat	0µM H2O2	1.43968			Mus	300uM H2O2	66.8991	157.694	72.6081	50.5195			Mus	300uM H2O2	74.5			Mus	300uM H2O2	50.26
	Acomys	0hr	1			Rat	0µM H2O2	2.85543			Rat	0µM H2O2	1.41102			Mus	300uM H2O2	81.7227	217.697	181.548	54.3567			Mus	300uM H2O2	71.15			Mus	300uM H2O2	47.74
	Acomys	0hr	1			Rat	0µM H2O2	2.57742			Rat	0µM H2O2	1.54587			Mus	300uM H2O2	56.7737	120.771	136.433	49.7881			Mus	2mM NAC +300uM H2O2	23.45			Mus	2mM NAC +300uM H2O2	21.24
	Rabbit	0hr	1			Rabbit	0µM H2O2	2.58728			Rabbit	0µM H2O2	1.6927			Mus	300uM H2O2	56.2408	191.016	63.9969	25.8547			Mus	2mM NAC +300uM H2O2	26.11			Mus	2mM NAC +300uM H2O2	20.34
	Rabbit	0hr	1			Rabbit	0µM H2O2	2.53297			Rabbit	0µM H2O2	2.03155			Mus	2mM NAC +300uM H2O2	70.0486	254.827	187.928	60.9006			Mus	2mM NAC +300uM H2O2	25.8			Mus	2mM NAC +300uM H2O2	22.34
	Rabbit	0hr	1			Rabbit	0µM H2O2	2.57898			Rabbit	0µM H2O2	2.14685			Mus	2mM NAC +300uM H2O2	84.8984	251.977	146.074	55.3117			Mus	2mM NAC +300uM H2O2	24.37			Mus	2mM NAC +300uM H2O2	20.12
	Mus	0.5hr	1.9318			Mus	300µM H2O2	0.416917			Mus	300µM H2O2	3.82236			Mus	2mM NAC +300uM H2O2	70.5952	239.553	183.312	65.2224			Rat	0uM H2O2	19.34			Rat	0uM H2O2	18.56
	Mus	0.5hr	1.67267			Mus	300µM H2O2	0.445704			Mus	300µM H2O2	3.77596			Mus	2mM NAC +300uM H2O2	85.0862	237.445	183.92	54.3567			Rat	0uM H2O2	18.67			Rat	0uM H2O2	19.45
	Mus	0.5hr	1.69518			Mus	300µM H2O2	0.614157			Mus	300µM H2O2	3.7924			Mus	2mM NAC +300uM H2O2	81.2631	231.939	188.27	68.6613			Rat	0uM H2O2	20.84			Rat	0uM H2O2	19.67
	Rat	0.5hr	1.64424			Acomys	300µM H2O2	0.747507			Acomys	300µM H2O2	7.86778			Rat	0uM H2O2	112.61	181.47	114.47	121.997			Rat	0uM H2O2	18.25			Rat	0uM H2O2	20.34
	Rat	0.5hr	2.00171			Acomys	300µM H2O2	1.57782			Acomys	300µM H2O2	8.52381			Rat	0uM H2O2	121.02	235.71	144.55	175.223			Rat	300uM H2O2	62.5			Rat	300uM H2O2	38.34
	Rat	0.5hr	1.66269			Acomys	300µM H2O2	1.16269			Acomys	300µM H2O2	9.19058			Rat	0uM H2O2	133	296.4	208.25	85.5768			Rat	300uM H2O2	58.24			Rat	300uM H2O2	40.13
	Acomys	0.5hr	1.60871			Rat	300µM H2O2	0.418815			Rat	300µM H2O2	3.35218			Rat	0uM H2O2	105.64	291.19	199.6	103.831			Rat	300uM H2O2	57.82			Rat	300uM H2O2	38.95
	Acomys	0.5hr	1.61454			Rat	300µM H2O2	0.412357			Rat	300µM H2O2	3.50229			Rat	0uM H2O2	187.2	255.24	155.77	94.9779			Rat	300uM H2O2	67.56			Rat	300uM H2O2	34.24
	Acomys	0.5hr	1.60118			Rat	300µM H2O2	0.682227			Rat	300µM H2O2	3.58437			Rat	300uM H2O2	75.47	142.18	39.12	37.093			Rat	2mM NAC +300uM H2O2	22.45			Rat	2mM NAC +300uM H2O2	21.24
	Rabbit	0.5hr	1.58223			Rabbit	300µM H2O2	0.829057			Rabbit	300µM H2O2	8.03417			Rat	300uM H2O2	107.08	159.1	28.31	59.0365			Rat	2mM NAC +300uM H2O2	26.4			Rat	2mM NAC +300uM H2O2	24.56
	Rabbit	0.5hr	1.71261			Rabbit	300µM H2O2	0.943957			Rabbit	300µM H2O2	7.90334			Rat	300uM H2O2	103.06	112.78	21.59	18.3157			Rat	2mM NAC +300uM H2O2	23.3			Rat	2mM NAC +300uM H2O2	23.56
	Rabbit	0.5hr	1.66437			Rabbit	300µM H2O2	1.09442			Rabbit	300µM H2O2	6.72646			Rat	300uM H2O2	105.6	110.79	35.31	38.6556			Rat	2mM NAC +300uM H2O2	24.45			Rat	2mM NAC +300uM H2O2	22.34
	Mus	1hr	1.76625													Rat	300uM H2O2	91.19	113.14	10.93	57.0829
	Mus	1hr	1.58203													Rat	2mM NAC +300uM H2O2	86.99	285.67	161.24	97.692
	Mus	1hr	1.64628													Rat	2mM NAC +300uM H2O2	74.44	338.73	209.54	101.533
	Rat	1hr	1.75779													Rat	2mM NAC +300uM H2O2	119.01	139.99	59.3	98.5579
	Rat	1hr	1.93638													Rat	2mM NAC +300uM H2O2	124.43	198.48	124.04	75.8722
	Rat	1hr	1.67524													Rat	2mM NAC +300uM H2O2	129.18	203.21	84.21	59.8174
	Acomys	1hr	1.4606
	Acomys	1hr	1.48049
	Acomys	1hr	1.41883
	Rabbit	1hr	1.45315
	Rabbit	1hr	1.50474
	Rabbit	1hr	1.46
	Mus	1.5hrs	1.58059
	Mus	1.5hrs	1.49971
	Mus	1.5hrs	1.59242
	Rat	1.5hrs	1.50681
	Rat	1.5hrs	1.77205
	Rat	1.5hrs	1.49854
	Acomys	1.5hrs	1.3926
	Acomys	1.5hrs	1.36672
	Acomys	1.5hrs	1.27852
	Rabbit	1.5hrs	1.32717
	Rabbit	1.5hrs	1.3306
	Rabbit	1.5hrs	1.32953
	Mus	2hrs	1.41454
	Mus	2hrs	1.40915
	Mus	2hrs	1.45067
	Rat	2hrs	1.45425
	Rat	2hrs	1.66237
	Rat	2hrs	1.42546
	Acomys	2hrs	1.25498
	Acomys	2hrs	1.19464
	Acomys	2hrs	1.06212
	Rabbit	2hrs	1.20012
	Rabbit	2hrs	1.20341
	Rabbit	2hrs	1.20052
	Mus	2.5hrs	1.30158
	Mus	2.5hrs	1.3357
	Mus	2.5hrs	1.35208
	Rat	2.5hrs	1.38167
	Rat	2.5hrs	1.58001
	Rat	2.5hrs	1.34695
	Acomys	2.5hrs	1.14593
	Acomys	2.5hrs	1.16315
	Acomys	2.5hrs	0.976184
	Rabbit	2.5hrs	1.11935
	Rabbit	2.5hrs	1.08694
	Rabbit	2.5hrs	1.13494
	Mus	3hrs	1.32493
	Mus	3hrs	1.27918
	Mus	3hrs	1.28244
	Rat	3hrs	1.38017
	Rat	3hrs	1.50107
	Rat	3hrs	1.29309
	Acomys	3hrs	1.15979
	Acomys	3hrs	1.12091
	Acomys	3hrs	0.963594
	Rabbit	3hrs	1.08192
	Rabbit	3hrs	1.07439
	Rabbit	3hrs	1.10261
	Mus	3.5hrs	1.28361
	Mus	3.5hrs	1.24543
	Mus	3.5hrs	1.23926
	Rat	3.5hrs	1.35402
	Rat	3.5hrs	1.42557
	Rat	3.5hrs	1.2168
	Acomys	3.5hrs	1.12738
	Acomys	3.5hrs	1.12183
	Acomys	3.5hrs	0.960282
	Rabbit	3.5hrs	1.07476
	Rabbit	3.5hrs	1.07447
	Rabbit	3.5hrs	1.0915
	Mus	4hrs	1.21825
	Mus	4hrs	1.20225
	Mus	4hrs	1.19482
	Rat	4hrs	1.30542
	Rat	4hrs	1.32368
	Rat	4hrs	1.20519
	Acomys	4hrs	1.05661
	Acomys	4hrs	1.10973
	Acomys	4hrs	0.950824
	Rabbit	4hrs	1.05022
	Rabbit	4hrs	1.06778
	Rabbit	4hrs	1.06909
	Mus	4.5hrs	1.11905
	Mus	4.5hrs	1.17516
	Mus	4.5hrs	1.14857
	Rat	4.5hrs	1.26959
	Rat	4.5hrs	1.25603
	Rat	4.5hrs	1.01932
	Acomys	4.5hrs	1.05028
	Acomys	4.5hrs	1.10313
	Acomys	4.5hrs	0.961763
	Rabbit	4.5hrs	1.0573
	Rabbit	4.5hrs	1.04714
	Rabbit	4.5hrs	1.06669
	Mus	5hrs	1.11796
	Mus	5hrs	1.14355
	Mus	5hrs	1.08801
	Rat	5hrs	1.2204
	Rat	5hrs	1.2065
	Rat	5hrs	0.957458
	Acomys	5hrs	1.04692
	Acomys	5hrs	1.06323
	Acomys	5hrs	0.963353
	Rabbit	5hrs	1.07365
	Rabbit	5hrs	1.04933
	Rabbit	5hrs	1.03147
	Mus	5.5hrs	1.06524
	Mus	5.5hrs	1.09794
	Mus	5.5hrs	1.04643
	Rat	5.5hrs	1.1838
	Rat	5.5hrs	1.17646
	Rat	5.5hrs	0.927727
	Acomys	5.5hrs	1.02342
	Acomys	5.5hrs	1.07471
	Acomys	5.5hrs	0.957725
	Rabbit	5.5hrs	1.02009
	Rabbit	5.5hrs	1.05581
	Rabbit	5.5hrs	1.03572
	Mus	6hrs	1.08836
	Mus	6hrs	1.07124
	Mus	6hrs	0.984867
	Rat	6hrs	1.12423
	Rat	6hrs	1.15695
	Rat	6hrs	0.899928
	Acomys	6hrs	1.02342
	Acomys	6hrs	1.07471
	Acomys	6hrs	0.957725
	Rabbit	6hrs	1.00508
	Rabbit	6hrs	1.04766
	Rabbit	6hrs	1.02334

## Sheet: supplementary figure 1
Supplementary figure 1d
	Species	%𝛾-H2AX+ cells	%p21+ cells	%p53+ cells	%p16+ cells	%p19+ cells
	Rat	8.72	10.23	14.35	12.65	12.9
	Rat	8.69	11.56	12.34	12.12	13.21
	Rat	10.17	12.45	11.65	11.56	11.44
	Rat	11.6	13.78	11.34	10.89	10.78
	Rabbit	7.1	4.82	4.24	4	3.52
	Rabbit	6.7	5.21	5.12	3.7	3.12
	Rabbit	7.2	4.62	4.72	3.5	3.22
	Rabbit	6.6	5.12	5.2	3.9	3.72

## Sheet: supplementary figure 2
Supplementary figure 2a
	Species	concentration	%p16+ cells	%p19+ cells
	Mus	0µM H2O2	26.08	31.82
	Mus	0µM H2O2	33.34	27.23
	Mus	0µM H2O2	29.92	30.65
	Mus	0µM H2O2	32.14	35.71
	Acomys	0µM H2O2	3.04	2
	Acomys	0µM H2O2	3.23	3.12
	Acomys	0µM H2O2	3.21	2.81
	Acomys	0µM H2O2	2.97	2.57
	Rat	0µM H2O2	19.8	20.8
	Rat	0µM H2O2	23.1	21.82
	Rat	0µM H2O2	21.2	21.34
	Rat	0µM H2O2	21.8	19.81
	Rabbit	0µM H2O2	4	3.52
	Rabbit	0µM H2O2	3.7	3.12
	Rabbit	0µM H2O2	3.5	3.22
	Rabbit	0µM H2O2	3.9	3.72
	Mus	75𝛍M H2O2	38.78	48.67
	Mus	75𝛍M H2O2	41.98	43.4
	Mus	75𝛍M H2O2	41.08	41.24
	Mus	75𝛍M H2O2	46.32	46.31
	Acomys	75𝛍M H2O2	2.61	2.61
	Acomys	75𝛍M H2O2	3.12	2.43
	Acomys	75𝛍M H2O2	2.98	2.98
	Acomys	75𝛍M H2O2	2.86	3.21
	Rat	75𝛍M H2O2	28.24	30.8
	Rat	75𝛍M H2O2	29.54	31.42
	Rat	75𝛍M H2O2	30.12	32.55
	Rat	75𝛍M H2O2	27.86	33.43
	Rabbit	75𝛍M H2O2	3.82	3.21
	Rabbit	75𝛍M H2O2	3.56	3.7
	Rabbit	75𝛍M H2O2	4.02	3.4
	Rabbit	75𝛍M H2O2	3.96	3.62
	Mus	150𝛍M H2O2	52.32	58.92
	Mus	150𝛍M H2O2	49.67	54.72
	Mus	150𝛍M H2O2	51.26	59.55
	Mus	150𝛍M H2O2	54.54	58.41
	Acomys	150𝛍M H2O2	2.89	2.54
	Acomys	150𝛍M H2O2	3.23	2.89
	Acomys	150𝛍M H2O2	3.03	3.7
	Acomys	150𝛍M H2O2	3.14	3.87
	Rat	150𝛍M H2O2	29.62	42.54
	Rat	150𝛍M H2O2	32.12	48.29
	Rat	150𝛍M H2O2	35.15	47.56
	Rat	150𝛍M H2O2	34.25	45.24
	Rabbit	150𝛍M H2O2	4.12	3.25
	Rabbit	150𝛍M H2O2	4.24	3.45
	Rabbit	150𝛍M H2O2	3.78	3.72
	Rabbit	150𝛍M H2O2	3.85	3.52
	Mus	300µM H2O2	62.35	74.57
	Mus	300µM H2O2	66.29	73.03
	Mus	300µM H2O2	71.73	73.91
	Mus	300µM H2O2	66.15	72.73
	Acomys	300µM H2O2	4.21	3.54
	Acomys	300µM H2O2	4.5	3.29
	Acomys	300µM H2O2	4.3	3.54
	Acomys	300µM H2O2	4.32	3.13
	Rat	300µM H2O2	36.8	50.12
	Rat	300µM H2O2	37.1	57.25
	Rat	300µM H2O2	40.2	52.56
	Rat	300µM H2O2	38.7	52.65
	Rabbit	300µM H2O2	4.65	3.45
	Rabbit	300µM H2O2	3.9	3.56
	Rabbit	300µM H2O2	3.4	3.78
	Rabbit	300µM H2O2	4.32	3.6

## Sheet: supplementary figure 5
Supplementary figure 5a								Supplementary figure 5b
	Species	Concentration	Normalized Basal resp	Normalized Maximal resp	Normalized ATP Production	Normalized Spare Respiratory Capacity			Species	Concentration	Normalized Basal resp	Normalized Maximal resp	Normalized ATP Production	Normalized Spare respiratory capacity
	Mus	0uM H2O2	2.63713	7.06484	2.35332	4.42771			Rat	0uM H2O2	10.565	28.7085	9.69088	18.1435
	Mus	0uM H2O2	3.6574	9.07972	3.37316	5.42233			Rat	0uM H2O2	14.8704	22.34	6.86	14.56
	Mus	0uM H2O2	2.58766	7.05734	2.16916	4.46968			Rat	0uM H2O2	5.32208	14.4152	5.07845	9.09311
	Mus	500uM NAC alone	2.23466	6.0576	1.78396	3.82293			Rat	500uM NAC alone	10.3868	27.048	9.86931	16.6611
	Mus	500uM NAC alone	2.39242	8.36452	2.07178	5.9721			Rat	500uM NAC alone	10.1789	34.2057	10.3002	24.0269
	Mus	500uM NAC alone	2.985	6.86823	2.77619	3.88323			Rat	500uM NAC alone	14.5523	38.0733	15.4888	23.521
	Mus	1mM NAC alone	2.14727	5.89872	1.89386	3.75146			Rat	1mM NAC alone	9.852	34.79	9.54525	24.938
	Mus	1mM NAC alone	2.8482	9.98439	2.48408	7.13619			Rat	1mM NAC alone	8.94728	40.0772	9.87687	31.1299
	Mus	1mM NAC alone	3.25101	10.3654	2.86601	7.11439			Rat	1mM NAC alone	10.2713	26.0366	10.2244	15.7653
	Mus	2mM NAC alone	2.39907	6.12944	2.03288	3.73037			Rat	2mM NAC alone	14.5257	32.6115	16.3903	18.0859
	Mus	2mM NAC alone	2.4576	9.08052	2.10173	6.62292			Rat	2mM NAC alone	9.46842	35.5437	10.08	26.0753
	Mus	2mM NAC alone	2.46034	7.51512	2.15533	5.05478			Rat	2mM NAC alone	9.91055	38.5853	10.5634	28.6747
	Mus	5mM NAC alone	2.18666	5.76392	1.84834	3.57726			Rat	5mM NAC alone	6.14086	18.3624	7.19975	12.2215
	Mus	5mM NAC alone	1.90208	7.31735	1.72251	5.41527			Rat	5mM NAC alone	7.99807	22.6045	8.77596	14.6065
	Mus	5mM NAC alone	2.75478	6.64991	2.34086	3.89513			Rat	5mM NAC alone	6.60289	20.9728	7.36375	14.37
	Mus	10mM NAC alone	1.54715	3.27557	1.29541	1.72842			Rat	10mM NAC alone	7.96081	21.8563	7.96284	13.8955
	Mus	10mM NAC alone	1.32032	4.44951	0.988721	3.12919			Rat	10mM NAC alone	6.19706	20.0376	6.73252	13.8405
	Mus	10mM NAC alone	1.33189	2.64923	1.08125	1.31734			Rat	10mM NAC alone	4.78588	13.6148	4.07497	8.82892
	Mus	300uM H2O2	2.07395	4.6689	1.49574	2.14973			Rat	300uM H2O2	8.18686	11.2944	2.9465	3.10757
	Mus	300uM H2O2	1.9807	6.44541	1.47409	4.03943			Rat	300uM H2O2	10.3897	12.6382	4.68958	2.2485
	Mus	300uM H2O2	1.35905	3.57569	0.765488	1.89477			Rat	300uM H2O2	7.2439	8.9591	1.45491	1.7152
	Mus	500uM NAC +300uM H2O2	2.0464	3.9861	1.60453	1.93969			Rat	500uM NAC +300uM H2O2	11.9415	16.3948	6.00057	4.45327
	Mus	500uM NAC +300uM H2O2	2.12095	5.54143	1.7373	3.42048			Rat	500uM NAC +300uM H2O2	12.1741	15.7453	6.82696	3.57129
	Mus	500uM NAC +300uM H2O2	1.40623	3.06094	1.09287	1.65471			Rat	500uM NAC +300uM H2O2	5.85433	9.9232	3.26506	3.37756
	Mus	1mM NAC +300uM H2O2	1.77397	6.24336	1.49108	3.93145			Rat	1mM NAC +300uM H2O2	9.5145	15.3822	5.51605	5.8677
	Mus	1mM NAC +300uM H2O2	1.92881	4.99482	1.62166	2.91047			Rat	1mM NAC +300uM H2O2	11.2126	16.3412	5.75143	5.1286
	Mus	1mM NAC +300uM H2O2	1.02006	3.8412	0.896215	2.46963			Rat	1mM NAC +300uM H2O2	6.05069	10.5285	0.706463	4.47786
	Mus	2mM NAC +300uM H2O2	2.51917	5.65547	1.8031	3.58152			Rat	2mM NAC +300uM H2O2	9.88445	22.6926	7.7602	12.8081
	Mus	2mM NAC +300uM H2O2	2.40598	7.54475	1.63763	5.56404			Rat	2mM NAC +300uM H2O2	10.2618	26.9068	8.06533	16.645
	Mus	2mM NAC +300uM H2O2	1.68092	3.62065	1.05036	2.2616			Rat	2mM NAC +300uM H2O2	6.54564	9.90723	3.07867	4.0529
	Mus	5mM NAC +300uM H2O2	2.31191	6.39634	1.98692	4.62237			Rat	5mM NAC +300uM H2O2	6.71581	25.5158	6.87886	18.8
	Mus	5mM NAC +300uM H2O2	2.08434	7.06414	1.67459	5.13534			Rat	5mM NAC +300uM H2O2	6.90376	19.3348	5.64961	12.4311
	Mus	5mM NAC +300uM H2O2	1.79	3.81893	1.16164	2.79886			Rat	5mM NAC +300uM H2O2	4.25373	9.16063	1.74137	4.90689
	Mus	10mM NAC +300uM H2O2	0.950602	2.71045	0.840982	1.75985			Rat	10mM NAC +300uM H2O2	5.72105	16.6862	3.81534	10.9651
	Mus	10mM NAC +300uM H2O2	1.19878	3.95935	0.840982	2.76058			Rat	10mM NAC +300uM H2O2	7.52995	17.3888	5.28363	9.85887
	Mus	10mM NAC +300uM H2O2	1.40908	3.79564	1.00978	2.38657			Rat	10mM NAC +300uM H2O2	4.22826	8.06789	3.70885	3.83964
